# Supplementary material for: Tolerance and Persistence of Ebola Virus in Primary Cells from Mops condylurus, a Potential Ebola Virus Reservoir
Source: Viruses. 2021 Oct 29;13(11):2186. doi: 10.3390/v13112186 (PMC8622823; doi:10.3390/v13112186)
Supplement: Supplementary file 1 [file viruses-13-02186-s001.zip]

Archive with 1 entries (1 files):
- viruses-1369063-supplementary.pdf
